# Supplementary material for: Genetic diversity of Ancylostoma ceylanicum and first molecular detection of Ancylostoma braziliense in stray dogs from Sarawak, Malaysia
Source: Sci Rep. 2025 Apr 26;15:14586. doi: 10.1038/s41598-025-99092-8 (PMC12032019; doi:10.1038/s41598-025-99092-8)
Supplement: Supplementary file 1 — Supplementary Material 1 [file 41598_2025_99092_MOESM1_ESM.xlsx]

## Sheet: Supplementary Dataset File 1
Supplementary Dataset File 1: The deposited sequences of a) internal transcribed spacer 1, 5.8S ribosomal RNA gene, internal transcribed spacer 2, and b) cytochrome b subunit 1 gene (COX1).
	Accession numbers of the detected hookworm genes
	Ancylostoma ceylanicum			Ancylostoma braziliense	Ancylostoma caninum
Sample ID	ITS1, 5.8S rRNA, and ITS2	cox1		ITS1, 5.8S rRNA, and ITS2	ITS1, 5.8S rRNA, and ITS2
D30	PP798007.1	PP796627.1		NEGATIVE	NEGATIVE
D37	NEGATIVE	NEGATIVE		NEGATIVE	PP794659.1
D38	NEGATIVE	NEGATIVE		NEGATIVE	PP794660.1
D39	PP798008.1	PP796626.1		NEGATIVE	NEGATIVE
D40	PP798009.1	PP796625.1		NEGATIVE	NEGATIVE
D41	PP798010.1	PP796624.1		NEGATIVE	NEGATIVE
D42	PP798011.1	PP796623.1		NEGATIVE	NEGATIVE
D46	PP798012.1	PP796622.1		NEGATIVE	NEGATIVE
D47	NEGATIVE	NEGATIVE		NEGATIVE	PP794661.1
D49	PP798013.1	PP796621.1		NEGATIVE	NEGATIVE
D50	PP798014.1	PP796603.1		NEGATIVE	NEGATIVE
D53	PP798015.1	PP796602.1		PP930859.1	NEGATIVE
D58	NEGATIVE	NEGATIVE		NEGATIVE	PP794662.1
D60	PP798016.1	PP796620.1		NEGATIVE	NEGATIVE
D61	PP798017.1	PP796604.1		NEGATIVE	NEGATIVE
D64	PP798018.1	PP796594.1		NEGATIVE	NEGATIVE
D65	NEGATIVE	NEGATIVE		NEGATIVE	PP794663.1
D67	PP798019.1	PP796619.1		NEGATIVE	NEGATIVE
D68	PP798020.1	PP796593.1		NEGATIVE	NEGATIVE
D69	PP798021.1	NEGATIVE		NEGATIVE	NEGATIVE
D70	PP798022.1	PP796618.1		NEGATIVE	NEGATIVE
D72	PP798023.1	NEGATIVE		NEGATIVE	NEGATIVE
D73	PP798024.1	PP796592.1		NEGATIVE	NEGATIVE
D78	PP798025.1	NEGATIVE		NEGATIVE	NEGATIVE
D79	PP798026.1	PP796567.1		PP930860.1	NEGATIVE
D80	PP798027.1	PP796591.1		NEGATIVE	NEGATIVE
D84	PP798028.1	PP796590.1		NEGATIVE	NEGATIVE
D88	PP798029.1	PP796589.1		NEGATIVE	NEGATIVE
D89	PP798030.1	PP796588.1		NEGATIVE	NEGATIVE
D90	PP798031.1	PP796587.1		NEGATIVE	NEGATIVE
D91	PP798032.1	PP796560.1		NEGATIVE	NEGATIVE
D92	PP798033.1	PP796617.1		NEGATIVE	NEGATIVE
D96	PP798034.1	PP796559.1		PP930861.1	NEGATIVE
D97	PP798035.1	PP796558.1		NEGATIVE	NEGATIVE
D98	PP798036.1	PP796616.1		NEGATIVE	NEGATIVE
D99	PP798037.1	PP796615.1		NEGATIVE	NEGATIVE
D100	PP798038.1	PP796614.1		PP930862.1	NEGATIVE
D101	PP798039.1	PP796557.1		NEGATIVE	NEGATIVE
D102	PP798040.1	PP796556.1		NEGATIVE	NEGATIVE
D103	PP798041.1	PP796601.1		NEGATIVE	NEGATIVE
D104	PP798042.1	PP796600.1		NEGATIVE	NEGATIVE
D105	PP798043.1	PP796566.1		NEGATIVE	NEGATIVE
D107	PP798044.1	PP796599.1		NEGATIVE	NEGATIVE
D108	PP798045.1	PP796598.1		NEGATIVE	NEGATIVE
D118	PP798046.1	PP796555.1		NEGATIVE	NEGATIVE
D125	PP798047.1	PP796554.1		NEGATIVE	NEGATIVE
D127	PP798048.1	PP796565.1		NEGATIVE	NEGATIVE
D128	NEGATIVE	NEGATIVE		NEGATIVE	PP794664.1
D129	PP798049.1	PP796564.1		NEGATIVE	NEGATIVE
D132	PP798050.1	PP796553.1		NEGATIVE	NEGATIVE
D133	PP798051.1	PP796613.1		PP930863.1	NEGATIVE
D136	PP798052.1	PP796597.1		NEGATIVE	NEGATIVE
D137	NEGATIVE	NEGATIVE		PP930864.1	NEGATIVE
D138	PP798053.1	PP796561.1		PP930865.1	NEGATIVE
D139	PP798054.1	PP796596.1		PP930866.1	NEGATIVE
D140	NEGATIVE	NEGATIVE		PP930867.1	NEGATIVE
D141	PP798055.1	PP796552.1		PP930868.1	NEGATIVE
D142	PP798056.1	PP796551.1		NEGATIVE	NEGATIVE
D143	NEGATIVE	NEGATIVE		NEGATIVE	PP794665.1
D147	PP798057.1	PP796550.1		NEGATIVE	NEGATIVE
D158	PP798058.1	PP796549.1		NEGATIVE	NEGATIVE
D159	PP798059.1	PP796536.1		NEGATIVE	NEGATIVE
D160	PP798060.1	PP796612.1		NEGATIVE	NEGATIVE
D161	PP798061.1	PP796548.1		NEGATIVE	NEGATIVE
D162	PP798062.1	PP796547.1		NEGATIVE	NEGATIVE
D163	PP798063.1	NOT AVAILABLE		NEGATIVE	NEGATIVE
D174	PP798064.1	PP796611.1		PP930869.1	NEGATIVE
D175	PP798065.1	PP796610.1		NEGATIVE	NEGATIVE
D176	NEGATIVE	NEGATIVE		PP930870.1	NEGATIVE
D179	PP798066.1	NOT AVAILABLE		NEGATIVE	NEGATIVE
D185	PP798067.1	PP796609.1		NEGATIVE	NEGATIVE
D187	PP798068.1	PP796546.1		NEGATIVE	NEGATIVE
D189	NEGATIVE	NEGATIVE		NEGATIVE	PP794666.1
D190	PP798069.1	PP796545.1		NEGATIVE	NEGATIVE
D191	PP798070.1	PP796544.1		PP930871.1	NEGATIVE
D218	PP798071.1	PP796543.1		NEGATIVE	NEGATIVE
D221	PP798072.1	PP796542.1		NEGATIVE	NEGATIVE
D222	PP798073.1	PP796541.1		PP930872.1	NEGATIVE
D224	PP798074.1	PP796540.1		NEGATIVE	NEGATIVE
D225	PP798075.1	PP796539.1		NEGATIVE	NEGATIVE
D227	PP798076.1	PP796537.1		NEGATIVE	NEGATIVE
D229	PP798077.1	PP796538.1		NEGATIVE	NEGATIVE
D230	PP798078.1	PP796608.1		PP930873.1	NEGATIVE
D231	PP798079.1	PP796607.1		NEGATIVE	NEGATIVE
D232	PP798080.1	PP796586.1		NEGATIVE	NEGATIVE
D233	PP798081.1	PP796606.1		NEGATIVE	NEGATIVE
D234	PP798082.1	NEGATIVE		NEGATIVE	NEGATIVE
D261	PP798083.1	NEGATIVE		NEGATIVE	NEGATIVE
D263	PP798084.1	NEGATIVE		NEGATIVE	NEGATIVE
D265	PP798085.1	PP796605.1		NEGATIVE	NEGATIVE
D273	PP798086.1	PP796563.1		NEGATIVE	NEGATIVE
D276	PP798087.1	PP796595.1		NEGATIVE	NEGATIVE
D304	PP798088.1	PP796585.1		PP930874.1	NEGATIVE
D308	PP798089.1	PP796584.1		NEGATIVE	NEGATIVE
D309	PP798090.1	PP796583.1		NEGATIVE	NEGATIVE
D310	NEGATIVE	NEGATIVE		NEGATIVE	PP794667.1
D311	PP798091.1	PP796582.1		NEGATIVE	NEGATIVE
D313	NEGATIVE	NEGATIVE		NEGATIVE	PP794668.1
D314	PP798092.1	PP796581.1		NEGATIVE	NEGATIVE
D316	PP798093.1	PP796580.1		NEGATIVE	NEGATIVE
D319	PP798094.1	PP796579.1		PP930875.1	NEGATIVE
D320	NEGATIVE	NEGATIVE		NEGATIVE	PP794669.1
D321	PP798095.1	PP796578.1		NEGATIVE	NEGATIVE
D323	PP798096.1	PP796577.1		NEGATIVE	NEGATIVE
D325	PP798097.1	PP796576.1		NEGATIVE	NEGATIVE
D326	PP798098.1	PP796575.1		NEGATIVE	NEGATIVE
D328	PP798099.1	PP796574.1		NEGATIVE	NEGATIVE
D329	PP798100.1	PP796573.1		NEGATIVE	NEGATIVE
D330	PP798101.1	PP796572.1		NEGATIVE	NEGATIVE
D332	PP798102.1	PP796571.1		PP930876.1	NEGATIVE
D334	NEGATIVE	NEGATIVE		NEGATIVE	PP794670.1
D335	PP798103.1	PP796570.1		PP930877.1	NEGATIVE
D336	PP798104.1	PP796569.1		NEGATIVE	NEGATIVE
D339	PP798105.1	PP796568.1		NEGATIVE	NEGATIVE
D346	PP798106.1	PP815660.1		NEGATIVE	NEGATIVE
D351	PP798107.1	PP815659.1		NEGATIVE	NEGATIVE
D352	PP798108.1	PP815658.1		NEGATIVE	NEGATIVE
D353	PP798109.1	PP815657.1		NEGATIVE	NEGATIVE
D354	NEGATIVE	NEGATIVE		NEGATIVE	PP794671.1
D357	PP798110.1	PP815656.1		PP930878.1	NEGATIVE
D359	PP798111.1	PP815655.1		PP930879.1	NEGATIVE
D375	PP798112.1	PP796562.1		PP930880.1	NEGATIVE
D378	PP798113.1	PP815654.1		NEGATIVE	NEGATIVE
D380	PP798114.1	PP815653.1		NEGATIVE	NEGATIVE
Note: “NEGATIVE” indicates the gene/hookworm species was negative by PCR. “NOT AVAILABLE” indicates the gene was positive by PCR but could not be analyzed due to poor sequence quality.
Note: “NEGATIVE” indicates the gene/hookworm species was negative by PCR. “NOT AVAILABLE” indicates the gene was positive by PCR but could not be analyzed due to poor sequence quality.
