# Supplementary material for: Genetic diversity of Ancylostoma ceylanicum and first molecular detection of Ancylostoma braziliense in stray dogs from Sarawak, Malaysia
Source: Sci Rep. 2025 Apr 26;15:14586. doi: 10.1038/s41598-025-99092-8 (PMC12032019; doi:10.1038/s41598-025-99092-8)
Supplement: Supplementary file 2 — Supplementary Material 2 [file 41598_2025_99092_MOESM2_ESM.xlsx]

## Sheet: Supplementary Dataset File 2
Supplementary Dataset File 2: The breakdown of zoonotic hookworm detection in the stray dogs in Sarawak, Malaysia.
Sample information			Detection method		Detected hookworm species based on PCR and nucleotide sequencing
Sample ID	Sex	Age	Positive via microscopy	Positive via PCR	Ancylostoma ceylanicum	Ancylostoma braziliense	Ancylostoma caninum
TOTAL	204		87	124	108	23	13
D22	MALE	ADULT	NEGATIVE	NEGATIVE	NEGATIVE	NEGATIVE	NEGATIVE
D25	MALE	PUPPY	NEGATIVE	NEGATIVE	NEGATIVE	NEGATIVE	NEGATIVE
D28	FEMALE	PUPPY	NEGATIVE	NEGATIVE	NEGATIVE	NEGATIVE	NEGATIVE
D30	MALE	ADULT	NEGATIVE	POSITIVE	A. ceylanicum	NEGATIVE	NEGATIVE
D31	FEMALE	PUPPY	NEGATIVE	NEGATIVE	NEGATIVE	NEGATIVE	NEGATIVE
D33	FEMALE	PUPPY	NEGATIVE	NEGATIVE	NEGATIVE	NEGATIVE	NEGATIVE
D34	FEMALE	ADULT	NEGATIVE	NEGATIVE	NEGATIVE	NEGATIVE	NEGATIVE
D36	FEMALE	PUPPY	NEGATIVE	NEGATIVE	NEGATIVE	NEGATIVE	NEGATIVE
D37	FEMALE	PUPPY	NEGATIVE	POSITIVE	NEGATIVE	NEGATIVE	A. caninum
D38	MALE	ADULT	NEGATIVE	POSITIVE	NEGATIVE	NEGATIVE	A. caninum
D39	FEMALE	PUPPY	NEGATIVE	POSITIVE	A. ceylanicum	NEGATIVE	NEGATIVE
D40	FEMALE	PUPPY	NEGATIVE	POSITIVE	A. ceylanicum	NEGATIVE	NEGATIVE
D41	MALE	PUPPY	NEGATIVE	POSITIVE	A. ceylanicum	NEGATIVE	NEGATIVE
D42	FEMALE	PUPPY	NEGATIVE	POSITIVE	A. ceylanicum	NEGATIVE	NEGATIVE
D44	MALE	PUPPY	NEGATIVE	NEGATIVE	NEGATIVE	NEGATIVE	NEGATIVE
D46	MALE	ADULT	NEGATIVE	POSITIVE	A. ceylanicum	NEGATIVE	NEGATIVE
D47	MALE	ADULT	NEGATIVE	POSITIVE	NEGATIVE	NEGATIVE	A. caninum
D49	MALE	ADULT	POSITIVE	POSITIVE	A. ceylanicum	NEGATIVE	NEGATIVE
D50	FEMALE	ADULT	NEGATIVE	POSITIVE	A. ceylanicum	NEGATIVE	NEGATIVE
D53	MALE	PUPPY	NEGATIVE	POSITIVE	A. ceylanicum	A. braziliense	NEGATIVE
D56	FEMALE	PUPPY	NEGATIVE	NEGATIVE	NEGATIVE	NEGATIVE	NEGATIVE
D58	MALE	ADULT	NEGATIVE	POSITIVE	NEGATIVE	NEGATIVE	A. caninum
D60	FEMALE	ADULT	POSITIVE	POSITIVE	A. ceylanicum	NEGATIVE	NEGATIVE
D61	MALE	ADULT	POSITIVE	POSITIVE	A. ceylanicum	NEGATIVE	NEGATIVE
D62	FEMALE	ADULT	NEGATIVE	NEGATIVE	NEGATIVE	NEGATIVE	NEGATIVE
D64	FEMALE	ADULT	POSITIVE	POSITIVE	A. ceylanicum	NEGATIVE	NEGATIVE
D65	MALE	ADULT	POSITIVE	POSITIVE	NEGATIVE	NEGATIVE	A. caninum
D66	MALE	ADULT	POSITIVE	NEGATIVE	NEGATIVE	NEGATIVE	NEGATIVE
D67	MALE	ADULT	POSITIVE	POSITIVE	A. ceylanicum	NEGATIVE	NEGATIVE
D68	MALE	ADULT	POSITIVE	POSITIVE	A. ceylanicum	NEGATIVE	NEGATIVE
D69	MALE	ADULT	POSITIVE	POSITIVE	A. ceylanicum	NEGATIVE	NEGATIVE
D70	MALE	ADULT	POSITIVE	POSITIVE	A. ceylanicum	NEGATIVE	NEGATIVE
D71	FEMALE	ADULT	POSITIVE	NEGATIVE	NEGATIVE	NEGATIVE	NEGATIVE
D72	FEMALE	ADULT	POSITIVE	POSITIVE	A. ceylanicum	NEGATIVE	NEGATIVE
D73	MALE	ADULT	POSITIVE	POSITIVE	A. ceylanicum	NEGATIVE	NEGATIVE
D77	FEMALE	ADULT	NEGATIVE	NEGATIVE	NEGATIVE	NEGATIVE	NEGATIVE
D78	MALE	ADULT	POSITIVE	POSITIVE	A. ceylanicum	NEGATIVE	NEGATIVE
D79	MALE	ADULT	POSITIVE	POSITIVE	A. ceylanicum	A. braziliense	NEGATIVE
D80	MALE	ADULT	POSITIVE	POSITIVE	A. ceylanicum	NEGATIVE	NEGATIVE
D81	FEMALE	ADULT	POSITIVE	NEGATIVE	NEGATIVE	NEGATIVE	NEGATIVE
D83	MALE	ADULT	NEGATIVE	NEGATIVE	NEGATIVE	NEGATIVE	NEGATIVE
D84	FEMALE	ADULT	POSITIVE	POSITIVE	A. ceylanicum	NEGATIVE	NEGATIVE
D86	FEMALE	PUPPY	NEGATIVE	NEGATIVE	NEGATIVE	NEGATIVE	NEGATIVE
D87	MALE	PUPPY	NEGATIVE	NEGATIVE	NEGATIVE	NEGATIVE	NEGATIVE
D88	FEMALE	PUPPY	POSITIVE	POSITIVE	A. ceylanicum	NEGATIVE	NEGATIVE
D89	MALE	PUPPY	POSITIVE	POSITIVE	A. ceylanicum	NEGATIVE	NEGATIVE
D90	MALE	PUPPY	POSITIVE	POSITIVE	A. ceylanicum	NEGATIVE	NEGATIVE
D91	MALE	PUPPY	POSITIVE	POSITIVE	A. ceylanicum	NEGATIVE	NEGATIVE
D92	FEMALE	ADULT	POSITIVE	POSITIVE	A. ceylanicum	NEGATIVE	NEGATIVE
D94	FEMALE	ADULT	NEGATIVE	NEGATIVE	NEGATIVE	NEGATIVE	NEGATIVE
D95	FEMALE	ADULT	NEGATIVE	NEGATIVE	NEGATIVE	NEGATIVE	NEGATIVE
D96	MALE	ADULT	POSITIVE	POSITIVE	A. ceylanicum	A. braziliense	NEGATIVE
D97	FEMALE	ADULT	POSITIVE	POSITIVE	A. ceylanicum	NEGATIVE	NEGATIVE
D98	FEMALE	ADULT	NEGATIVE	POSITIVE	A. ceylanicum	NEGATIVE	NEGATIVE
D99	FEMALE	ADULT	POSITIVE	POSITIVE	A. ceylanicum	NEGATIVE	NEGATIVE
D100	FEMALE	ADULT	POSITIVE	POSITIVE	A. ceylanicum	A. braziliense	NEGATIVE
D101	FEMALE	PUPPY	NEGATIVE	POSITIVE	A. ceylanicum	NEGATIVE	NEGATIVE
D102	FEMALE	ADULT	POSITIVE	POSITIVE	A. ceylanicum	NEGATIVE	NEGATIVE
D103	FEMALE	ADULT	POSITIVE	POSITIVE	A. ceylanicum	NEGATIVE	NEGATIVE
D104	FEMALE	ADULT	POSITIVE	POSITIVE	A. ceylanicum	NEGATIVE	NEGATIVE
D105	FEMALE	ADULT	POSITIVE	POSITIVE	A. ceylanicum	NEGATIVE	NEGATIVE
D107	FEMALE	PUPPY	POSITIVE	POSITIVE	A. ceylanicum	NEGATIVE	NEGATIVE
D108	MALE	PUPPY	POSITIVE	POSITIVE	A. ceylanicum	NEGATIVE	NEGATIVE
D118	MALE	ADULT	NEGATIVE	POSITIVE	A. ceylanicum	NEGATIVE	NEGATIVE
D122	MALE	ADULT	NEGATIVE	NEGATIVE	NEGATIVE	NEGATIVE	NEGATIVE
D123	FEMALE	ADULT	POSITIVE	NEGATIVE	NEGATIVE	NEGATIVE	NEGATIVE
D125	MALE	ADULT	NEGATIVE	POSITIVE	A. ceylanicum	NEGATIVE	NEGATIVE
D126	FEMALE	ADULT	NEGATIVE	NEGATIVE	NEGATIVE	NEGATIVE	NEGATIVE
D127	MALE	ADULT	POSITIVE	POSITIVE	A. ceylanicum	NEGATIVE	NEGATIVE
D128	FEMALE	ADULT	NEGATIVE	POSITIVE	NEGATIVE	NEGATIVE	A. caninum
D129	MALE	ADULT	NEGATIVE	POSITIVE	A. ceylanicum	NEGATIVE	NEGATIVE
D130	FEMALE	ADULT	NEGATIVE	NEGATIVE	NEGATIVE	NEGATIVE	NEGATIVE
D131	FEMALE	ADULT	NEGATIVE	NEGATIVE	NEGATIVE	NEGATIVE	NEGATIVE
D132	MALE	ADULT	POSITIVE	POSITIVE	A. ceylanicum	NEGATIVE	NEGATIVE
D133	MALE	ADULT	POSITIVE	POSITIVE	A. ceylanicum	A. braziliense	NEGATIVE
D134	MALE	ADULT	NEGATIVE	NEGATIVE	NEGATIVE	NEGATIVE	NEGATIVE
D135	MALE	ADULT	NEGATIVE	NEGATIVE	NEGATIVE	NEGATIVE	NEGATIVE
D136	MALE	PUPPY	NEGATIVE	POSITIVE	A. ceylanicum	A. braziliense	NEGATIVE
D137	FEMALE	PUPPY	POSITIVE	POSITIVE	NEGATIVE	A. braziliense	NEGATIVE
D138	FEMALE	PUPPY	NEGATIVE	POSITIVE	A. ceylanicum	A. braziliense	NEGATIVE
D139	MALE	PUPPY	NEGATIVE	POSITIVE	A. ceylanicum	A. braziliense	NEGATIVE
D140	FEMALE	PUPPY	POSITIVE	POSITIVE	NEGATIVE	A. braziliense	NEGATIVE
D141	FEMALE	PUPPY	POSITIVE	POSITIVE	A. ceylanicum	A. braziliense	NEGATIVE
D142	FEMALE	ADULT	POSITIVE	POSITIVE	A. ceylanicum	NEGATIVE	NEGATIVE
D143	MALE	ADULT	POSITIVE	POSITIVE	NEGATIVE	NEGATIVE	A. caninum
D144	MALE	ADULT	POSITIVE	NEGATIVE	NEGATIVE	NEGATIVE	NEGATIVE
D145	FEMALE	ADULT	NEGATIVE	NEGATIVE	NEGATIVE	NEGATIVE	NEGATIVE
D146	MALE	PUPPY	NEGATIVE	NEGATIVE	NEGATIVE	NEGATIVE	NEGATIVE
D147	MALE	PUPPY	POSITIVE	POSITIVE	A. ceylanicum	NEGATIVE	NEGATIVE
D154	MALE	PUPPY	NEGATIVE	NEGATIVE	NEGATIVE	NEGATIVE	NEGATIVE
D157	FEMALE	ADULT	NEGATIVE	NEGATIVE	NEGATIVE	NEGATIVE	NEGATIVE
D158	MALE	ADULT	POSITIVE	POSITIVE	A. ceylanicum	NEGATIVE	NEGATIVE
D159	FEMALE	ADULT	POSITIVE	POSITIVE	A. ceylanicum	NEGATIVE	NEGATIVE
D160	FEMALE	PUPPY	POSITIVE	POSITIVE	A. ceylanicum	NEGATIVE	NEGATIVE
D161	MALE	ADULT	NEGATIVE	POSITIVE	A. ceylanicum	NEGATIVE	NEGATIVE
D162	MALE	ADULT	NEGATIVE	POSITIVE	A. ceylanicum	NEGATIVE	NEGATIVE
D163	FEMALE	ADULT	POSITIVE	POSITIVE	A. ceylanicum	NEGATIVE	NEGATIVE
D167	FEMALE	PUPPY	NEGATIVE	NEGATIVE	NEGATIVE	NEGATIVE	NEGATIVE
D174	FEMALE	ADULT	POSITIVE	POSITIVE	A. ceylanicum	A. braziliense	NEGATIVE
D175	FEMALE	PUPPY	POSITIVE	POSITIVE	A. ceylanicum	NEGATIVE	NEGATIVE
D176	FEMALE	ADULT	POSITIVE	POSITIVE	NEGATIVE	A. braziliense	NEGATIVE
D177	FEMALE	ADULT	NEGATIVE	NEGATIVE	NEGATIVE	NEGATIVE	NEGATIVE
D179	FEMALE	ADULT	POSITIVE	POSITIVE	A. ceylanicum	NEGATIVE	NEGATIVE
D180	FEMALE	ADULT	NEGATIVE	NEGATIVE	NEGATIVE	NEGATIVE	NEGATIVE
D181	FEMALE	ADULT	NEGATIVE	NEGATIVE	NEGATIVE	NEGATIVE	NEGATIVE
D183	MALE	ADULT	NEGATIVE	NEGATIVE	NEGATIVE	NEGATIVE	NEGATIVE
D184	FEMALE	ADULT	NEGATIVE	NEGATIVE	NEGATIVE	NEGATIVE	NEGATIVE
D185	FEMALE	ADULT	NEGATIVE	POSITIVE	A. ceylanicum	NEGATIVE	NEGATIVE
D186	MALE	ADULT	NEGATIVE	NEGATIVE	NEGATIVE	NEGATIVE	NEGATIVE
D187	MALE	ADULT	POSITIVE	POSITIVE	A. ceylanicum	NEGATIVE	NEGATIVE
D189	MALE	ADULT	POSITIVE	POSITIVE	NEGATIVE	NEGATIVE	A. caninum
D190	FEMALE	ADULT	POSITIVE	POSITIVE	A. ceylanicum	NEGATIVE	NEGATIVE
D191	FEMALE	ADULT	POSITIVE	POSITIVE	A. ceylanicum	A. braziliense	NEGATIVE
D194	MALE	PUPPY	NEGATIVE	NEGATIVE	NEGATIVE	NEGATIVE	NEGATIVE
D197	MALE	ADULT	NEGATIVE	NEGATIVE	NEGATIVE	NEGATIVE	NEGATIVE
D199	FEMALE	PUPPY	NEGATIVE	NEGATIVE	NEGATIVE	NEGATIVE	NEGATIVE
D200	FEMALE	PUPPY	NEGATIVE	NEGATIVE	NEGATIVE	NEGATIVE	NEGATIVE
D203	MALE	PUPPY	NEGATIVE	NEGATIVE	NEGATIVE	NEGATIVE	NEGATIVE
D204	FEMALE	PUPPY	NEGATIVE	NEGATIVE	NEGATIVE	NEGATIVE	NEGATIVE
D205	MALE	PUPPY	NEGATIVE	NEGATIVE	NEGATIVE	NEGATIVE	NEGATIVE
D206	MALE	PUPPY	NEGATIVE	NEGATIVE	NEGATIVE	NEGATIVE	NEGATIVE
D218	FEMALE	ADULT	POSITIVE	POSITIVE	A. ceylanicum	NEGATIVE	NEGATIVE
D219	MALE	ADULT	NEGATIVE	NEGATIVE	NEGATIVE	NEGATIVE	NEGATIVE
D220	MALE	ADULT	NEGATIVE	NEGATIVE	NEGATIVE	NEGATIVE	NEGATIVE
D221	FEMALE	ADULT	NEGATIVE	POSITIVE	A. ceylanicum	NEGATIVE	NEGATIVE
D222	MALE	ADULT	NEGATIVE	POSITIVE	A. ceylanicum	A. braziliense	NEGATIVE
D223	MALE	ADULT	NEGATIVE	NEGATIVE	NEGATIVE	NEGATIVE	NEGATIVE
D224	FEMALE	ADULT	POSITIVE	POSITIVE	A. ceylanicum	NEGATIVE	NEGATIVE
D225	FEMALE	ADULT	POSITIVE	POSITIVE	A. ceylanicum	NEGATIVE	NEGATIVE
D227	FEMALE	ADULT	POSITIVE	POSITIVE	A. ceylanicum	NEGATIVE	NEGATIVE
D228	MALE	ADULT	NEGATIVE	NEGATIVE	NEGATIVE	NEGATIVE	NEGATIVE
D229	FEMALE	ADULT	POSITIVE	POSITIVE	A. ceylanicum	NEGATIVE	NEGATIVE
D230	MALE	ADULT	POSITIVE	POSITIVE	A. ceylanicum	A. braziliense	NEGATIVE
D231	FEMALE	ADULT	POSITIVE	POSITIVE	A. ceylanicum	NEGATIVE	NEGATIVE
D232	FEMALE	ADULT	POSITIVE	POSITIVE	A. ceylanicum	NEGATIVE	NEGATIVE
D233	MALE	ADULT	NEGATIVE	POSITIVE	A. ceylanicum	NEGATIVE	NEGATIVE
D234	MALE	ADULT	NEGATIVE	POSITIVE	A. ceylanicum	NEGATIVE	NEGATIVE
D260	MALE	ADULT	NEGATIVE	NEGATIVE	NEGATIVE	NEGATIVE	NEGATIVE
D261	FEMALE	ADULT	POSITIVE	POSITIVE	A. ceylanicum	NEGATIVE	NEGATIVE
D262	MALE	ADULT	NEGATIVE	NEGATIVE	NEGATIVE	NEGATIVE	NEGATIVE
D263	FEMALE	ADULT	POSITIVE	POSITIVE	A. ceylanicum	NEGATIVE	NEGATIVE
D264	FEMALE	ADULT	NEGATIVE	NEGATIVE	NEGATIVE	NEGATIVE	NEGATIVE
D265	MALE	ADULT	NEGATIVE	POSITIVE	A. ceylanicum	NEGATIVE	NEGATIVE
D266	FEMALE	ADULT	NEGATIVE	NEGATIVE	NEGATIVE	NEGATIVE	NEGATIVE
D267	MALE	ADULT	NEGATIVE	NEGATIVE	NEGATIVE	NEGATIVE	NEGATIVE
D268	FEMALE	ADULT	NEGATIVE	NEGATIVE	NEGATIVE	NEGATIVE	NEGATIVE
D269	MALE	ADULT	NEGATIVE	NEGATIVE	NEGATIVE	NEGATIVE	NEGATIVE
D271	MALE	ADULT	NEGATIVE	NEGATIVE	NEGATIVE	NEGATIVE	NEGATIVE
D273	MALE	ADULT	NEGATIVE	POSITIVE	A. ceylanicum	NEGATIVE	NEGATIVE
D274	MALE	ADULT	NEGATIVE	NEGATIVE	NEGATIVE	NEGATIVE	NEGATIVE
D276	MALE	ADULT	POSITIVE	POSITIVE	A. ceylanicum	NEGATIVE	NEGATIVE
D303	FEMALE	ADULT	NEGATIVE	NEGATIVE	NEGATIVE	NEGATIVE	NEGATIVE
D304	FEMALE	ADULT	POSITIVE	POSITIVE	A. ceylanicum	A. braziliense	NEGATIVE
D306	FEMALE	ADULT	NEGATIVE	NEGATIVE	NEGATIVE	NEGATIVE	NEGATIVE
D308	MALE	ADULT	POSITIVE	POSITIVE	A. ceylanicum	NEGATIVE	NEGATIVE
D309	MALE	ADULT	POSITIVE	POSITIVE	A. ceylanicum	NEGATIVE	NEGATIVE
D310	FEMALE	ADULT	POSITIVE	POSITIVE	NEGATIVE	NEGATIVE	A. caninum
D311	MALE	ADULT	NEGATIVE	POSITIVE	A. ceylanicum	NEGATIVE	NEGATIVE
D313	FEMALE	ADULT	POSITIVE	POSITIVE	NEGATIVE	NEGATIVE	A. caninum
D314	FEMALE	ADULT	POSITIVE	POSITIVE	A. ceylanicum	NEGATIVE	NEGATIVE
D315	MALE	ADULT	NEGATIVE	NEGATIVE	NEGATIVE	NEGATIVE	NEGATIVE
D316	FEMALE	ADULT	NEGATIVE	POSITIVE	A. ceylanicum	NEGATIVE	NEGATIVE
D318	MALE	ADULT	NEGATIVE	NEGATIVE	NEGATIVE	NEGATIVE	NEGATIVE
D319	MALE	ADULT	POSITIVE	POSITIVE	A. ceylanicum	A. braziliense	NEGATIVE
D320	FEMALE	ADULT	POSITIVE	POSITIVE	NEGATIVE	NEGATIVE	A. caninum
D321	MALE	ADULT	POSITIVE	POSITIVE	A. ceylanicum	NEGATIVE	NEGATIVE
D323	MALE	PUPPY	NEGATIVE	POSITIVE	A. ceylanicum	NEGATIVE	NEGATIVE
D325	MALE	ADULT	NEGATIVE	POSITIVE	A. ceylanicum	NEGATIVE	NEGATIVE
D326	FEMALE	ADULT	POSITIVE	POSITIVE	A. ceylanicum	NEGATIVE	NEGATIVE
D328	FEMALE	ADULT	POSITIVE	POSITIVE	A. ceylanicum	NEGATIVE	NEGATIVE
D329	MALE	ADULT	POSITIVE	POSITIVE	A. ceylanicum	NEGATIVE	NEGATIVE
D330	MALE	ADULT	POSITIVE	POSITIVE	A. ceylanicum	NEGATIVE	NEGATIVE
D332	MALE	ADULT	NEGATIVE	POSITIVE	A. ceylanicum	A. braziliense	NEGATIVE
D333	FEMALE	ADULT	NEGATIVE	NEGATIVE	NEGATIVE	NEGATIVE	NEGATIVE
D334	MALE	ADULT	NEGATIVE	POSITIVE	NEGATIVE	NEGATIVE	A. caninum
D335	MALE	ADULT	POSITIVE	POSITIVE	A. ceylanicum	A. braziliense	NEGATIVE
D336	FEMALE	ADULT	NEGATIVE	POSITIVE	A. ceylanicum	NEGATIVE	NEGATIVE
D337	FEMALE	ADULT	NEGATIVE	NEGATIVE	NEGATIVE	NEGATIVE	NEGATIVE
D338	FEMALE	ADULT	NEGATIVE	NEGATIVE	NEGATIVE	NEGATIVE	NEGATIVE
D339	FEMALE	ADULT	POSITIVE	POSITIVE	A. ceylanicum	NEGATIVE	NEGATIVE
D340	MALE	PUPPY	NEGATIVE	NEGATIVE	NEGATIVE	NEGATIVE	NEGATIVE
D342	FEMALE	PUPPY	NEGATIVE	NEGATIVE	NEGATIVE	NEGATIVE	NEGATIVE
D343	FEMALE	PUPPY	NEGATIVE	NEGATIVE	NEGATIVE	NEGATIVE	NEGATIVE
D344	FEMALE	PUPPY	NEGATIVE	NEGATIVE	NEGATIVE	NEGATIVE	NEGATIVE
D345	MALE	PUPPY	NEGATIVE	NEGATIVE	NEGATIVE	NEGATIVE	NEGATIVE
D346	FEMALE	PUPPY	POSITIVE	POSITIVE	A. ceylanicum	NEGATIVE	NEGATIVE
D349	FEMALE	PUPPY	NEGATIVE	NEGATIVE	NEGATIVE	NEGATIVE	NEGATIVE
D351	FEMALE	ADULT	POSITIVE	POSITIVE	A. ceylanicum	NEGATIVE	NEGATIVE
D352	FEMALE	PUPPY	NEGATIVE	POSITIVE	A. ceylanicum	NEGATIVE	NEGATIVE
D353	FEMALE	ADULT	NEGATIVE	POSITIVE	A. ceylanicum	NEGATIVE	NEGATIVE
D354	MALE	ADULT	POSITIVE	POSITIVE	NEGATIVE	NEGATIVE	A. caninum
D355	FEMALE	ADULT	NEGATIVE	NEGATIVE	NEGATIVE	NEGATIVE	NEGATIVE
D356	MALE	ADULT	NEGATIVE	NEGATIVE	NEGATIVE	NEGATIVE	NEGATIVE
D357	MALE	ADULT	POSITIVE	POSITIVE	A. ceylanicum	A. braziliense	NEGATIVE
D358	MALE	ADULT	NEGATIVE	NEGATIVE	NEGATIVE	NEGATIVE	NEGATIVE
D359	MALE	ADULT	NEGATIVE	POSITIVE	A. ceylanicum	A. braziliense	NEGATIVE
D360	MALE	ADULT	NEGATIVE	NEGATIVE	NEGATIVE	NEGATIVE	NEGATIVE
D361	FEMALE	ADULT	NEGATIVE	NEGATIVE	NEGATIVE	NEGATIVE	NEGATIVE
D371	FEMALE	ADULT	NEGATIVE	NEGATIVE	NEGATIVE	NEGATIVE	NEGATIVE
D375	FEMALE	PUPPY	NEGATIVE	POSITIVE	A. ceylanicum	A. braziliense	NEGATIVE
D378	FEMALE	ADULT	POSITIVE	POSITIVE	A. ceylanicum	NEGATIVE	NEGATIVE
D379	MALE	ADULT	NEGATIVE	NEGATIVE	NEGATIVE	NEGATIVE	NEGATIVE
D380	MALE	ADULT	NEGATIVE	POSITIVE	A. ceylanicum	NEGATIVE	NEGATIVE
D381	FEMALE	ADULT	NEGATIVE	NEGATIVE	NEGATIVE	NEGATIVE	NEGATIVE
Note: “NEGATIVE” indicates the gene/hookworm species was negative by PCR.
